# Supplementary material for: Melatonin as an Antimicrobial Adjuvant and Anti-Inflammatory for the Management of Recurrent Clostridioides difficile Infection
Source: Antibiotics (Basel). 2022 Oct 25;11(11):1472. doi: 10.3390/antibiotics11111472 (PMC9687053; doi:10.3390/antibiotics11111472)
Supplement: Supplementary file 1 [file antibiotics-11-01472-s001.zip]

Archive with 1 entries (1 files):
- antibiotics-1945958-supplementary.pdf
